# Supplementary material for: Improve the Efficiency of Surgery for Femoral Shaft Fractures with A Novel Instrument: A Randomized Controlled Trial
Source: PLoS One. 2016 Apr 26;11(4):e0154332. doi: 10.1371/journal.pone.0154332 (PMC4846024; doi:10.1371/journal.pone.0154332)
Supplement: S1 Database — (XLSX) [file pone.0154332.s002.xlsx]

## Sheet: Data
Number	Group	Age	Gender	Injury side	Fracture type	Preoperative interval	Operative time	Blood loss	Drilling attempts	Open reduction	Hospitalisation
1001	Experimental	29.4253	Male	Left	A	2.40295	67.2752	92.2919	1	Not	5
1002	Control	21.3495	Female	Right	A	4	79.73	122.367	n/a	Done	4.86312
1003	Experimental	22	Famale	Left	B	6	64	128.635	2	Not	5.74613
1004	Experimental	41.7558	Male	Left	A	7.32903	75.1904	79	2	Not	5
1005	Experimental	36.44	Famale	Right	A	3.15641	75.0864	79	1	Not	4.7069
1006	Experimental	40.2243	Male	Left	B	4.48233	76.7861	98.032	1	Not	6.07598
1007	Control	30.4869	Male	Right	A	5.89999	78.8532	126.335	4	Not	6.35575
1008	Experimental	32.6438	Male	Left	B	5.37695	87.585	109.454	1	Not	8.78747
1009	Experimental	18	Male	Left	B	2.9094	68.7742	91.336	1	Not	5
1010	Control	24.5441	Female	Left	B	3	77.774	119.139	1	Not	6.28577
1011	Experimental	39.5066	Male	Left	B	6.46837	71.8583	92.4124	1	Not	5
1012	Experimental	32.311	Famale	Left	A	7.22106	66.9645	104.47	1	Not	6.23226
1013	Control	41.3006	Male	Left	A	3	77.7248	86.8181	5	Not	4.86312
1014	Control	31.9428	Female	Right	B	5.1075	78.3786	118.191	4	Not	6.39274
1015	Control	22.8371	Male	Right	B	3	77.3731	130.85	2	Not	7.30167
1016	Experimental	47.5892	Famale	Right	B	5.12024	65.3974	103.218	1	Not	5
1017	Experimental	43.7458	Male	Left	B	3.15641	77.6601	99.5362	2	Not	5
1018	Control	47.4978	Male	Right	A	4	85.4286	122.36	2	Not	5.38326
1019	Control	18	Female	Right	A	3	77.9389	122.171	2	Not	6.6495
1020	Control	38.6564	Female	Right	B	5.1075	93.0238	119.574	4	Not	4.86312
1021	Experimental	38.4188	Male	Right	B	4.48233	80.5438	89.5339	1	Not	7.07294
1022	Experimental	29.5124	Male	Right	B	4.48233	69.573	115.204	1	Not	7.58096
1023	Control	57	Female	Left	A	5.1075	80.8754	114.098	5	Not	4.86312
1024	Control	28.5605	Female	Left	A	4	72.5841	118.591	5	Not	6.22051
1025	Control	56	Male	Left	B	2.14913	96.636	92.1699	5	Not	8.03001
1026	Experimental	23.1373	Male	Right	B	2.46593	71.7636	140.678	1	Not	5.62944
1027	Experimental	47.4788	Male	Right	A	4.48233	62.306	98.8435	2	Not	6.91995
1028	Experimental	41.0515	Famale	Left	B	3.15641	73.7259	81	1	Not	7.8127
1029	Control	25.5977	Male	Right	A	3	86.4258	80	2	Not	9.05413
1030	Experimental	39.285	Famale	Right	A	4.44493	64.635	80	2	Not	6.87776
1031	Control	37.1626	Male	Right	A	7.42212	85.215	95.8729	n/a	Done	6.04145
1032	Control	34.6467	Female	Left	B	4	71.9956	132.958	3	Not	4.86312
1033	Control	36.62	Female	Left	B	5.1075	87.5019	111.769	3	Not	8.42352
1034	Control	30.944	Female	Right	B	4	85.775	98.7196	3	Not	4.86312
1035	Control	29.2932	Male	Left	B	7.42212	79.3663	81	4	Not	7.32964
1036	Experimental	33.6363	Famale	Right	A	5.32414	71.0662	101.291	1	Not	6.82574
1037	Control	36.0455	Female	Right	B	5.1075	86.3634	79	3	Not	6.767
1038	Experimental	38.4565	Famale	Left	B	5.37695	74.7032	122.155	1	Not	7.05015
1039	Experimental	36.0615	Male	Left	B	5.10987	64	132.78	1	Not	6.09681
1040	Experimental	28.4262	Male	Left	B	6	70.6661	82	1	Not	5
1041	Control	31.4632	Male	Left	A	4	72.4051	97.4256	4	Not	5.41975
1042	Control	39.7582	Male	Right	B	3	83.6803	99.174	4	Not	4.86312
1043	Control	37.3649	Male	Right	A	5.89999	82.41	116.235	3	Not	6.46884
1044	Experimental	37.1801	Male	Left	B	3.15641	64.997	108.192	1	Not	5.21441
1045	Control	20	Male	Right	B	5.89999	89.0531	109.636	3	Not	8.42352
1046	Experimental	52.4452	Famale	Left	A	6.44496	81.8955	83.8915	1	Not	5.68426
1047	Control	29.1663	Male	Left	A	5.1075	86.0633	114.131	6	Not	4.86312
1048	Control	31.4767	Male	Left	B	3	71.9867	93.1706	3	Not	4.86312
1049	Experimental	33.4854	Male	Right	B	4.48233	74.6915	104.501	1	Not	6.9514
1050	Experimental	58	Famale	Right	A	3.15641	88.4224	126.622	1	Not	9
1051	Experimental	38.2452	Male	Left	A	5.0125	68.9019	109.897	1	Not	5
1052	Control	39.0647	Female	Right	B	5.89999	83.4585	91.8232	3	Not	9.2487
1053	Control	41.7652	Male	Right	A	4	76.5858	117.023	3	Not	5.78115
1054	Experimental	49.0351	Male	Left	B	2.86945	76.9119	124.646	2	Not	8.42424
1055	Experimental	33.2442	Male	Right	A	4.48233	72.4796	102.267	1	Not	9.24666
1056	Control	36.2749	Male	Left	B	7.42212	90.1722	135.142	n/a	Done	9.34368
1057	Experimental	36.6568	Male	Left	A	3.15641	79.233	83.9152	1	Not	4.74903
1058	Control	35.5712	Male	Left	A	3	81.5577	94.1534	3	Not	4.86312
1059	Control	30.6467	Male	Left	B	3	71.7071	85.7652	6	Not	6.61248
1060	Experimental	36.0662	Male	Left	B	6.46837	80.8837	113.704	1	Not	6.27372
1061	Control	38.9829	Female	Left	B	2	84.9673	149.272	3	Not	8.25972
1062	Experimental	38.4248	Male	Right	A	6	77.4204	104.546	1	Not	5
1063	Experimental	32.3889	Male	Right	A	7	76.2416	90.63	1	Not	6.23767
1064	Experimental	44.0471	Male	Left	B	3.15641	62.9344	94.5322	1	Not	5.49494
1065	Control	48.3161	Male	Left	A	4	77.9216	101.529	3	Not	8.86688
1066	Control	50.1848	Female	Left	A	2	78.3669	133.379	3	Not	6.18488
1067	Control	35.5627	Male	Left	B	5.89999	81.373	104.273	n/a	Done	7.46379
1068	Experimental	44.2494	Famale	Right	B	3.15641	65.7482	120.263	2	Not	8.87898
